# Supplementary material for: Genome-Scale CRISPR Screens Reveal DNA Repair Dependencies That Sensitize Hepatocellular Carcinoma to Oxaliplatin
Source: Cancers (Basel). 2026 Apr 24;18(9):1360. doi: 10.3390/cancers18091360 (PMC13162874; doi:10.3390/cancers18091360)
Supplement: Supplementary file 1 [file cancers-18-01360-s001.zip]

Archive with 11 entries (11 files):
- Supplementary Figure S1.TIF
- Supplementary Figure S2.TIF
- Supplementary Figure S3.TIF
- Supplementary Figure S4.TIF
- Supplementary Figure S5.TIF
- Supplementary Figure S6.TIF
- Supplementary Figure S7.TIF
- Supplementary Figure S8.TIF
- Supplementary Figure S9.TIF
- Supplementary File S1-metaHAIC.csv
- Supplementary File S2-TPM-HAIC.csv
