# Supplementary material for: Genome-Scale CRISPR Screens Reveal DNA Repair Dependencies That Sensitize Hepatocellular Carcinoma to Oxaliplatin
Source: Cancers (Basel). 2026 Apr 24;18(9):1360. doi: 10.3390/cancers18091360 (PMC13162874; doi:10.3390/cancers18091360)
Supplement: Supplementary file 1 [file cancers-18-01360-s001.zip › Supplementary File S1-metaHAIC.csv]

	Sample	Batch	objective_response	OS_status	OS	BCLC_stage	Size	HBsAg
T264	T264	Batch2	non_OR	1	26.93333333	B	13.6	1
T362	T362	Batch2	non_OR	1	25.3	B	10.8	1
T311	T311	Batch2	non_OR	1	14.33333333	B	12.3	1
T369	T369	Batch2	non_OR	1	11.83333333	B	11	1
T336	T336	Batch2	OR	1	6.366666667	B	21.3	0
T343	T343	Batch2	OR	0	37.73333333	C	12.3	1
T215	T215	Batch2	non_OR	1	8.933333333	C	12	1
T464	T464	Batch2	non_OR	1	16.2	B	7.1	1
T356	T356	Batch2	OR	0	30.56666667	B	12.1	1
T83	T83	Batch2	non_OR	1	8.566666667	C	12.8	1
T430	T430	Batch2	OR	1	13.86666667	C	10	0
T346	T346	Batch2	OR	1	16.86666667	B	9.3	1
T179	T179	Batch2	non_OR	0	45.66666667	B	18.2	1
T308	T308	Batch2	non_OR	1	8.366666667	C	7.1	1
T309	T309	Batch2	OR	1	18.3	C	13	0
T255	T255	Batch2	non_OR	1	4.9	C	13.5	0
T540	T540	Batch2	non_OR	1	13.7	C	14.1	1
T699	T699	Batch2	OR	1	12.26666667	C	7.7	1
T304	T304	Batch2	non_OR	1	21.36666667	C	15.8	0
T518	T518	Batch2	non_OR	1	12.86666667	B	12.2	1
T345	T345	Batch2	non_OR	0	35.66666667	B	3.7	1
T374	T374	Batch2	OR	1	12.03333333	C	7.7	1
T629	T629	Batch2	non_OR	1	16.7	B	7.6	1
T237	T237	Batch2	non_OR	1	4.733333333	C	17.2	1
T330	T330	Batch2	non_OR	1	5	C	8.3	0
T620	T620	Batch2	non_OR	0	16.9	B	8	1
T525	T525	Batch2	OR	1	7.6	C	16	0
T137	T137	Batch2	non_OR	1	9.533333333	PVTT	6.5	1
T19	T19	Batch2	non_OR	1	2.5	C	9.7	1
T552	T552	Batch2	non_OR	1	2.666666667	C	14.7	1
T11	T11	Batch2	non_OR	1	4.766666667	PVTT	5.6	1
T388	T388	Batch2	OR	0	24.2	C	8.3	1
T607	T607	Batch2	OR	1	6.8	B	11.5	1
T513	T513	Batch2	non_OR	1	9.633333333	C	11.7	1
T59	T59	Batch2	non_OR	1	7.566666667	C	13.7	1
T546	T546	Batch2	OR	1	23.2	B	7.8	1
