# Supplementary material for: Genome-Scale CRISPR Screens Reveal DNA Repair Dependencies That Sensitize Hepatocellular Carcinoma to Oxaliplatin
Source: Cancers (Basel). 2026 Apr 24;18(9):1360. doi: 10.3390/cancers18091360 (PMC13162874; doi:10.3390/cancers18091360)
Supplement: Supplementary file 1 [file cancers-18-01360-s001.zip › Supplementary File S2-TPM-HAIC.csv]

Row.names	ERCC1	PARP3	RAD51	MCM6	MLH1	UBE2T	PALB2	RAD54L	MSH2	BABAM1	RAD51C	FANCE	MSH3	OGG1	POLK	XRCC3	PARP2	MUTYH	CDK7	BRIP1	XPA	APTX	SYCP3	TDG	BRCA2	DCLRE1C	FANCC	TOPBP1	RFC4	POLH	MUS81	ATR	ERCC4	POLE	RAD51D	SLX4	RAD54B	FANCG	PARG	objective_response
T11	24.54	3.92	0.85	6.78	5.81	4.52	3.03	1.06	3.62	23.08	9.2	0.98	4.58	3.89	5.59	1.33	3.11	1.3	12.55	1.09	4.86	8.21	0.01	3.37	1.05	1.22	3	4.47	5.61	2.37	5.88	3.26	2.5	4.82	0.93	0.77	0.74	3.69	4.53	non_OR
T137	4.79	1.61	1.24	4.73	2.15	3.29	1.66	0.53	3.39	11.87	2.54	0.31	2	2.6	3.12	1	2.76	1.87	4.94	0.54	1.58	2.23	0	3.31	1.03	1.49	1.04	3.59	4.06	1.29	2.03	2.57	2.05	1.88	0.9	0.48	0.78	1.64	1.91	non_OR
T179	5.99	2.42	0.13	1.67	3.46	1.29	1.37	0.12	1.38	9.75	2.01	0.11	3.43	2.18	2.92	0.17	1.3	0.49	4.8	0.1	1.43	2.79	0.01	1.17	0.37	0.44	0.35	2.49	2.24	1.13	1.42	1.31	1.27	1.57	0.77	0.19	0.11	0.84	1.66	non_OR
T19	14.7	4.69	2.13	12.12	7.5	6.54	3.62	2.37	8.25	20.51	9.48	1.89	4.09	3.77	8.1	5	7.24	6.38	9.15	1.56	5.65	10.42	0.03	8.61	3.12	3.08	5.12	8.18	17.23	2.49	6.38	7.03	4.12	8.08	2.17	1.28	3.64	9.19	5.63	non_OR
T215	28.95	7.79	1.99	8.12	9.55	6.74	3.76	1.38	5.69	31.51	10.05	1	3.58	6.02	4.49	2.45	3.44	1.97	7.57	1.61	3.43	5.78	0.01	4.8	2.33	1.61	3	4.27	8.84	2.33	6.53	5.97	3.34	4.17	2.3	2.02	0.87	3.27	5.05	non_OR
T237	10.05	2.02	0.52	2.41	5.49	3.27	2.3	0.67	1.73	11.48	6.09	0.46	1.99	2.9	3.74	1.01	3.15	2.98	4.07	1.12	3.79	5.87	0.12	2.94	0.54	0.81	0.57	3.35	2.5	1.33	3.29	2.87	1.09	3.44	3.21	0.6	0.53	2.66	2.03	non_OR
T255	27.56	9.17	0.98	4.6	6.12	2.74	2.65	0.59	3.62	20.05	6	0.92	3.59	3.33	9.07	1.66	3.74	1.76	10.48	0.49	3.16	4.7	0.09	4.74	1.32	5.68	3.14	3.69	5.35	3.97	7.06	3.93	3.61	4.25	4.67	0.82	0.44	4.57	5.94	non_OR
T264	25.02	3.63	0.64	3.95	6.88	2.34	1.95	0.57	5.81	14.49	6.12	1.26	3.7	6.36	6.41	0.92	2.62	6.1	6.43	0.57	3.38	4.71	0	1.92	0.36	1.95	1.31	5.03	8.49	1.88	5.42	3.19	3.68	1.67	1.51	0.63	0.73	1.31	4.91	non_OR
T304	4.83	1.11	0.66	2.78	2.83	4.66	1.15	0.34	1.79	7.01	2.85	0.57	2.09	2.18	3.7	0.77	3.12	1.74	2.93	0.25	1.83	4.8	0	1.86	0.34	0.79	0.41	2.07	2.91	1.09	3.31	2.67	1.75	1.18	0.66	0.36	0.22	1.26	1.74	non_OR
T308	10.66	2.37	1.04	4.61	6.79	1.34	1.41	0.7	4.45	13.05	5.26	0.83	2.04	7.25	4.39	2.44	4.19	2.7	8.26	0.58	2.72	4.56	0.02	5.82	0.78	1.16	2.17	3.9	4.3	2.6	6.33	2.46	1.37	3.95	1.46	0.41	0.89	2.33	3.44	non_OR
T309	9.09	3.13	0.48	7.63	5.79	6.24	1.2	0.3	3.78	13.92	4.86	0.37	2.63	3.4	3.11	1.09	3.31	1.12	2.48	0.85	2.77	3.4	0	2.89	0.29	0.82	1.06	2.71	5.29	1.34	2.69	2.12	0.92	3.56	1.48	0.28	0.55	2.63	2	OR
T311	18.76	7.56	0.31	4.19	6.57	2.68	1.22	0.24	2.82	21.63	5.26	0.57	3.38	2.82	4.07	1.06	3.32	1.04	5.29	0.72	3.55	6.55	0	1.69	0.36	1.01	1.38	3.37	3.7	3.41	3.77	2.56	2.41	2.18	1.62	0.36	0.45	2.83	3.05	non_OR
T330	4.95	1.9	0.98	3.01	3.82	2.05	0.74	0.6	2.2	10.53	6.53	0.42	1.41	3.04	1.5	3.73	3.51	2.39	2.71	0.98	1.74	3.24	0.02	2.5	0.41	0.56	1.23	2.66	5.79	0.82	3.26	1.7	0.74	3.76	0.78	0.49	1.04	1.93	1.28	non_OR
T336	13.5	3.35	0.25	2.86	5.31	2.51	0.86	0.14	2.53	6.8	2.86	0.26	2.41	3.8	2.35	2.28	2.11	0.97	3.49	0.6	1.64	4.47	0	1.84	0.6	1.01	0.23	2.03	3	1.45	3.58	0.84	0.53	2.62	0.92	0.14	0.39	2.03	2.21	OR
T343	12.1	3.05	0.53	3.23	3.33	1.44	1.17	0.46	1.62	12.98	3.51	0.4	2.34	1.52	1.68	1.39	1.99	1.68	2.04	0.93	1.53	4	0	2.29	0.49	0.58	3.5	1.74	2.6	1.22	3.92	1.07	1	4.19	1	0.53	0.24	3.62	2.37	OR
T345	5.99	1.27	0.35	1.69	3.75	2.5	1.13	0	1.37	7.82	3.3	0.23	1.48	1.63	5.06	0.67	1.37	1.02	6.18	0.53	1.39	3.53	0	2.76	1.25	0.19	0.56	3.44	2.37	1.46	1.23	2.68	1.31	1.19	0.38	0.45	0.32	0.58	2.02	non_OR
T346	9.84	3.24	0.55	7.67	4.48	5.8	3.08	0.58	4.2	10.96	8.71	2.8	2.96	6.48	5.06	2.08	3.94	1.74	7.12	1.02	1.75	4.82	0.01	3.78	0.37	1.67	1.05	3.6	3.07	1.61	3.58	1.16	2.19	3.66	2.95	0.58	0.54	3.89	2.54	OR
T356	10.06	3.32	0.6	4.62	6.12	3.19	2.15	0.25	3.06	10.71	4.7	1.21	3.01	3.64	2.78	3.44	2.6	1.41	4.06	0.85	1.99	5.48	0.01	2.25	0.41	1.11	1.09	3.71	6.35	1.84	3.58	1.56	2.18	2.81	0.86	0.4	0.44	3.25	2.84	OR
T362	22.98	6.58	1.7	4.62	8.33	4.38	2.9	1.43	5.01	28	7.67	1.39	5.36	8.44	7.09	1.77	6.2	7.02	6.32	0.99	5.81	10.72	0	2.69	0.36	2.15	2.78	6.45	9.19	2.23	10.64	3.71	4.72	3.29	2.69	0.66	1.68	5.62	6.81	non_OR
T369	19.85	7.9	0.59	3.47	7.96	3.36	1.74	0.3	3.41	19.38	5.16	0.46	3.06	3.71	4.93	1.4	3.4	1.2	5.47	0.66	5.22	6.9	0	2.9	0.46	1.03	1.32	3.34	4.78	2.83	6.76	3.83	2.38	2.23	1.39	0.58	0.31	3.01	3.29	non_OR
T374	7.28	3.1	1.44	2.95	3.25	3.21	1.68	1.21	2.54	11.16	2.19	0.73	1.98	3.01	2.45	1.93	1.7	1.44	4.48	0.49	1.26	3.3	0.01	3.03	0.91	2.02	1.43	4.01	3.13	1.63	4.48	3.43	1.71	2.96	1.46	0.95	1.54	3.26	3.55	OR
T388	13.32	3.06	2.13	6.62	5.92	9.5	2.69	0.84	3.75	19.34	12.04	0.5	1.5	9.26	2.78	1.89	8.89	2.08	4.13	0.69	3.1	12.31	0	4.4	0.72	1.1	2.09	8.11	12.32	1.3	3.63	2.97	3.5	3.96	2.33	1.1	2.19	5.36	2.91	OR
T430	16.9	1.97	1.45	5.75	5.6	7.58	0.86	0.67	6.83	18.88	5.58	0.43	2.78	7.73	2.16	2.17	3.06	2.08	4.45	0.42	2.87	5.92	0.03	2.4	0.42	1.32	2.36	4.83	9.54	1.04	5.2	3.03	1.31	2.26	2.28	0.65	1.41	3.07	2.75	OR
T464	31.05	9.33	1.98	7.4	10.79	6.62	3	0.84	5.98	34.39	12.89	0.88	4.36	6.01	6.64	2.47	3.69	1.54	10.45	1.83	4.76	10.06	0	5.33	1.98	1.91	2.58	4.93	8.46	2.31	8.51	7.31	4.21	4.82	2.82	1.6	0.78	4.08	5.56	non_OR
T513	16.14	0.93	1.71	5.07	4.4	6.56	1.17	0.78	5.8	14.88	4.77	1.91	3.06	3.7	2.85	2.1	3.38	1.72	5.67	1.16	2.79	3.55	0.01	2.95	0.95	0.66	2.71	3.37	7.27	2.07	3.77	3.31	0.92	2.89	0.92	0.41	1.11	3.57	4.04	non_OR
T518	37.9	3.37	2.13	7.41	5.32	7.97	3.22	1.27	5.91	17.48	15.02	1.34	2.88	3.95	6.19	2.14	3.49	2.34	6.93	1.36	2.48	9.8	0.05	6.03	0.65	3.09	1.86	10.07	6.56	2.67	7.73	3.12	3.02	4.3	2.59	0.79	1.65	4.06	2.98	non_OR
T525	4.01	0.67	0.11	1.53	3.71	2.99	0.56	0.09	0.81	8.69	2.36	0.41	1	2.16	0.83	2.26	0.97	0.71	3.09	0.43	1.26	2.5	0	1.99	0.19	0.57	0.78	1.14	2.44	0.68	0.6	1.22	0.74	0.91	0.59	0.04	0.28	1.37	1.76	OR
T540	14.02	1.08	0.8	3.91	4.93	6.99	1.34	0.34	2.74	15.65	5.14	0.75	1.51	3.71	1.99	2.51	3.52	0.81	8.1	1.45	2.41	6.43	0	3.18	1.67	1.67	1.14	3.79	3.99	2.77	6.03	1.38	1.34	3.49	1.23	0.25	0.37	3.93	4.78	non_OR
T546	13.4	1.18	0.77	6.13	4.72	5.39	1.71	1.08	4.76	11.75	5.18	1.05	2.51	4.1	2.72	2.44	3.17	1.73	8.6	0.57	2.7	4.36	0	4.47	0.95	1.22	1.66	4.75	8.62	1.25	5.27	2.86	0.56	2.66	1.04	0.24	1.05	2.44	2.75	OR
T552	24.8	3.64	1.92	10.11	9.12	10.87	1.97	1.17	5.75	25.37	9.69	1.5	2.59	7.95	4.24	3.6	5.97	2.56	10.09	1.02	3.07	10.64	0.01	7.68	0.41	3.08	2.21	6.31	7.86	3.24	9.42	4.96	2.39	5.98	2.36	0.67	1.24	7	8.55	non_OR
T59	7.69	1.18	0.9	3.96	4.32	4.35	1.06	0.67	5.04	8.93	2.92	0.62	2.22	3.18	3.06	1.59	3.56	2.1	2.84	0.82	4.13	5	0	5.34	1.14	1.86	3.56	3.84	4.24	1.34	3.27	3.83	1.2	4.2	1.1	0.5	0.23	5.04	5.01	non_OR
T607	18.81	0.91	2.73	4.74	5.13	6.24	1.12	0.87	6.59	16.4	7.78	2.65	3.37	6.03	4.32	1.05	3.33	1.26	6.73	1.33	4.02	3.09	0	2.83	0.94	0.89	1.76	5.71	7.38	2.71	2.54	3.36	1.65	1.4	1.6	0.32	1.13	1.06	3.19	OR
T620	4.92	1.96	1.09	4.47	2.95	3.58	1.53	0.58	3.96	12.94	3.1	0.49	1.92	2.75	3.19	0.76	2.79	1.74	4.3	0.45	1.35	3.01	0	2.49	1.12	1.55	1.77	3.4	4.61	0.98	2.46	2.61	0.98	2.42	1.27	0.6	0.63	2.76	2.03	non_OR
T629	6.45	2.92	0.78	2.64	2.9	2.75	0.91	0.26	2.13	11.08	3.1	0.24	2.38	3.26	3.24	0.59	1.95	1.85	3.13	0.24	0.94	3.33	0	1.7	0.69	0.57	1.26	1.46	2.48	0.8	2.27	1.37	0.84	1.07	0.97	0.39	0.27	1.04	1.54	non_OR
T699	15	3.6	0.36	2.72	7.56	0.84	1.68	0.4	2.13	17.34	5.88	0.55	3.53	3.35	5.62	0.85	2.52	2.29	4.63	0.45	3.68	5.08	0	3.22	1.06	1.34	2.23	4.52	2.78	1.2	4.36	4.04	2.61	3.41	1.42	0.5	0.02	1.47	4.21	OR
T83	24.97	2.68	2.28	11.19	8.92	12.92	1.27	1.6	7.5	18.04	8.46	1.24	2.14	9.29	3.95	4.31	4.61	2.12	4.11	0.89	5.92	12.1	0	7.07	0.41	1.93	2.82	7.08	23.51	1.67	4.93	2.69	1.38	3.05	1.64	0.55	2.19	4.2	4.47	non_OR
